# Supplementary material for: Aspirations and Worries: The Role of Parental Intrinsic Motivation in Establishing Oral Health Practices for Indigenous Children
Source: Int J Environ Res Public Health. 2021 Nov 7;18(21):11695. doi: 10.3390/ijerph182111695 (PMC8582669; doi:10.3390/ijerph182111695)
Supplement: Supplementary file 1 [file ijerph-18-11695-s001.zip]

Archive with 1 entries (1 files):
- ijerph-1430669-supplementary.pdf
